# Supplementary material for: The Involvement of YNR069C in Protein Synthesis in the Baker’s Yeast, Saccharomyces cerevisiae
Source: Biology (Basel). 2024 Feb 22;13(3):138. doi: 10.3390/biology13030138 (PMC10968208; doi:10.3390/biology13030138)
Supplement: Supplementary file 1 [file biology-13-00138-s001.zip]

Archive with 1 entries (1 files):
- biology-2806366-supplementary.xlsx
