# Supplementary material for: The Involvement of YNR069C in Protein Synthesis in the Baker’s Yeast, Saccharomyces cerevisiae
Source: Biology (Basel). 2024 Feb 22;13(3):138. doi: 10.3390/biology13030138 (PMC10968208; doi:10.3390/biology13030138)
Supplement: Supplementary file 1 [file biology-13-00138-s001.zip › biology-2806366-supplementary.xlsx]

## Sheet: SGA
SGA
Interactors	Normalized growth score Repeat #1	Normalized growth score Repeat #2	Normalized growth score Repeat #3	Average growth score	Average growth score %	Interaction intensity %
DHH1	0.627	0.463	0.548	0.546	54.6	45.4
XRN1	0.294	0.543	_	0.4185	41.85	58.15
MRP20	0.314	0.447	0.666	0.475667	47.5667	52.4333
CLU1	0.253	0.142	_	0.1975	19.75	80.25
CAF20	0.388	0.576	_	0.482	48.2	51.8
TIF1	0.568	0.712	0.628	0.636	63.6	36.4
MRPL50	0.547	0.637	0.508	0.564	56.4	43.6
RTC6	0.7	0.645	_	0.6725	67.25	32.75
LSM6	0.557	0.334	0.375	0.422	42.2	57.8
RPL6B	0.265	0.487	_	0.376	37.6	62.4
RPS21B	0.573	0.725	0.697	0.665	66.5	33.5
RPL12A	0.3438	0.435	_	0.3894	38.94	61.06
RPS10B	0.296	0.342	0.532	0.39	39	61
MRM2	0.618	0.587	_	0.6025	60.25	39.75
RPS17A	0.479	0.395	0.604	0.492667	49.2667	50.7333
RPL15B	0.262	0.3149	0.446	0.340967	34.0967	65.9033
(_) represent failed experiments or instances where data could not be obtained.

## Sheet: C SGA
Conditional SGA
Interactors	Normalized growth score Repeat #1	Normalized growth score Repeat #2	Normalized growth score Repeat #3	Average growth score	Average growth score %	Interaction intensity %
NOP6	0.667	0.699	_	0.683	68.3	31.7
ARC1	_	0.603	0.278	0.4405	44.05	55.95
RPL14A	0.515	0.701	0.576	0.597333	59.7333	40.2667
PUF6	0.447	0.669	0.586	0.567333	56.7333	43.2667
YOR302W	0.461	0.655	_	0.558	55.8	44.2
RPP1A	0.559	0.672	0.431	0.554	55.4	44.6
ZUO1	0.385	_	0.615	0.5	50	50
RPL27B	0.528	0.316	_	0.422	42.2	57.8
RPL37B	0.452	0.584	0.268	0.434667	43.4667	56.5333
EAP1	0.263667	0.502188	0.304	0.356618	35.6618	64.3382
PAT1	0.287	0.363	0.398	0.349333	34.9333	65.0667
SKI8	0.446	_	0.197	0.3215	32.15	67.85
DPH5	0.287	0.429	0.237	0.317667	31.7667	68.2333
NSR1	0.308	0.186	0.424	0.306	30.6	69.4
RPL34B	0.187	0.369	_	0.278	27.8	72.2
EFT1	0.168	0.078	0.246	0.164	16.4	83.6
TPA1	0.128	0.054	0.083	0.0883333	8.83333	91.1667
RPS8A	0.4127	0.528	0.642	0.527567	52.7567	47.2433
(_) represent failed experiments or instances where data could not be obtained.

## Sheet: PSA
PSA
Interactors	Normalized compensation score Repeat #1	Normalized compensation score Repeat #2	Normalized compensation score Repeat #3	Average growth score	Average growth score %
ITT1	0.844	0.932	0.794	0.856667	85.6667
LOC1	0.371	0.445	0.393	0.403	40.3
CTK2	0.906	0.77	0.901	0.859	85.9
TPA1	0.814	0.637	_	0.7255	72.55
ZUO1	0.407	0.314	0.481	0.400667	40.0667
RPL31A	0.448	0.315	0.571	0.444667	44.4667
DTD1	0.735	_	0.621	0.678	67.8
RPS23A	0.461	_	0.393	0.427	42.7
Normalized compensation Score (normalized growth with OE plasmid - normalized growth without OE plasmid)
(_) represent failed experiments or instances where data could not be obtained.
